# Supplementary material for: Systematically Study the Tensile and Compressive Behaviors of Diamond-like Carbon
Source: Nanomaterials (Basel). 2023 May 31;13(11):1772. doi: 10.3390/nano13111772 (PMC10254679; doi:10.3390/nano13111772)
Supplement: Supplementary file 1 [file nanomaterials-13-01772-s001.zip]

Archive with 1 entries (1 files):
- nanomaterials-2419018-supplementary.pdf
